# Supplementary material for: Use of Cracker Residue in the Diet of Dairy Heifers: Impacts on Animal Health, Ruminal Fatty Acids Profile, Digestibility, Weight Gain, and Economic Viability
Source: Animals (Basel). 2024 Apr 29;14(9):1325. doi: 10.3390/ani14091325 (PMC11083051; doi:10.3390/ani14091325)
Supplement: Supplementary file 1 [file animals-14-01325-s001.zip]

Archive with 1 entries (1 files):
- animals-2827497-supplementary.pdf
